# Supplementary material for: Disability and Patient-Reported Satisfaction in Women with Idiopathic Intracranial Hypertension: A Comparative Study of Venous Sinus Stenting and Medical Management
Source: Diagnostics (Basel). 2024 Nov 15;14(22):2572. doi: 10.3390/diagnostics14222572 (PMC11593176; doi:10.3390/diagnostics14222572)
Supplement: Supplementary file 1 [file diagnostics-14-02572-s001.zip]

Archive with 1 entries (1 files):
- diagnostics-3286009-supplementary.pdf
